# Supplementary material for: The Panda-Derived Lactobacillus plantarum G201683 Alleviates the Inflammatory Response in DSS-Induced Panda Microbiota-Associated Mice
Source: Front Immunol. 2021 Dec 8;12:747045. doi: 10.3389/fimmu.2021.747045 (PMC8692892; doi:10.3389/fimmu.2021.747045)
Supplement: Supplementary file 2 [file Table_1.xlsx]

## Sheet: Supplementary_table_1
Supplementary table 1A Pprimers used for q-PCR in the experiment
Gene name	Forward sequence	Revised sequence
β-actin	GTCCACCTTCCAGCAGATGT	GAAAGGGTGTAAAACGCAGC
IL-1β	ATGAAAGACGGCACACCCAC	GCTTGTGCTCTGCTTGTGAG
IL-6	TGCAAGAGACTTCCATCCAGT	GTGAAGTAGGGAAGGCCG
TNF-α	CCACCACGCTCTTCTGTCTA	AGGGTCTGGGCCATAGAACT
IL-10	GACAACATACTGCTAACCGACTC	ATCACTCTTCACCTGCTCCACT
TLR2	GAATTGCATCACCGGTCAGAA	CCTCTGAGATTTGACGCTTTGTC
TLR4	TTCAGAACTTCAGTGGCTGGATT	CCATGCCTTGTCTTCAATTGTTT
MyD88	GCATGGTGGTGGTTGTTTCTG	GAATCAGTCGCTTCTGTTGG
IKKβ	AGGCGACACGTGAACAGAT	CTAAGAGCGGATGCGATG
NF-κB/p65	GACCTGGAGCAAGCCATTAG	ACTGTCACCTGGAAGCAGAG
TLR1	ACAATTCAGTTTCCCACC	GTCACAGCCAACACCAG
TLR5	GATTCTTGCCCACCACAT	AGTTGTCAAGTCCGTAAAATG
TLR9	TGGGTTTCTGCCGCAGC	TGGAGGACAAGGAAAGGCTG
IL-6	TGCAAGAGACTTCCATCCAGT	GTGAAGTAGGGAAGGCCG
Supplementary table 1B q-PCR primers used in the experiment
Species name	Forward sequence	Revised sequence
Total bacteria	CGGYCCAGACTCCTACGGG	TTACCGCGGCTGCTGGCAC
Firmicutes	GGAGYATGTGGTTTAATTCGAAGCA	AGCTGACGACAACCATGCAC
Proteobacteria	TCGTCAGCTCGTGTYGTGA	CGTAAGGGCCATGATG
Lactobacillus	GCAGTAGGGAATCTTCCA	GCATTYCACCGCTACACATG
Enterobacteriaceae	CATTGACGTTACCCGCAGAAGAAGC	ATCACTCTTCACCTGCTCCACT
Biﬁdobacterium	TCGCGTCYGGTGTGAAAG	CCACATCCAGCRTCCAC
