# Supplementary material for: The Panda-Derived Lactobacillus plantarum G201683 Alleviates the Inflammatory Response in DSS-Induced Panda Microbiota-Associated Mice
Source: Front Immunol. 2021 Dec 8;12:747045. doi: 10.3389/fimmu.2021.747045 (PMC8692892; doi:10.3389/fimmu.2021.747045)
Supplement: Supplementary file 3 [file Table_2.xlsx]

## Sheet: Supplementary_table_2
Supplementary table 2 Viable count in the fecal pellets from day 0 to day 16
	Group	Total	Total	Enterococcus	E. coli	Lactobacillus	Bifidobacterium
		aerobic bacteria	anaerobic bacteria
Day0	BlankT	8.48±0.40	8.71±0.80	6.77±0.29	6.62±0.04	8.77±0.21	8.41±0.96
	Blank	8.36±0.92	7.94±0.17	7.63±0.84	7.19±0.69	8.02±0.55	9.77±0.15
	P value	0.851	0.176	0.165	0.224	0.091	0.072
Day7	BlankT	3.66±3.23	1.67±2.89	none	1.51±2.61	none	none
	Blank	8.63±0.52	8.27±0.50	8.05±0.53	7.29±0.66	7.85±0.69	8.45±0.98
	P value	0.113	0.054	0.001	0.054	0.003	0.004
Day13	BlankT	8.95±0.90	8.91±0.18	8.69±0.75	7.26±0.65	7.30±0.90	8.91±0.15
	Blank	7.97±0.47	8.42±0.52	7.93±0.39	6.82±0.37	8.09±0.92	8.58±0.32
	P value	0.193	0.196	0.195	0.375	0.3	0.214
Day16	BlankT	8.58±0.31	8.21±0.17b	7.95±0.18	7.71±0.38	7.18±0.37	8.49±0.74
	Blank	8.30±0.54	8.50±0.34b	8.04±0.18	7.02±1.04	7.91±0.38	8.68±0.29
	Panda	8.24±0.10	6.24±0.18a	7.45±0.22	7.52±0.30	8.32±0.21	7.41±0.34
All data are shown as mean ± SEM. Data from day 0, day 7 and day 13 were analyzed with independent-samples T-test. Data from day 16 was analyzed with one-way ANOVA (Tukey's test) and different letters mean p<0.05.
