# Supplementary material for: The Panda-Derived Lactobacillus plantarum G201683 Alleviates the Inflammatory Response in DSS-Induced Panda Microbiota-Associated Mice
Source: Front Immunol. 2021 Dec 8;12:747045. doi: 10.3389/fimmu.2021.747045 (PMC8692892; doi:10.3389/fimmu.2021.747045)
Supplement: Supplementary file 4 [file Table_3.xlsx]

## Sheet: Blank_Vs._BlankT_Day13
Supplementary teble 3A Relative species abundance between Blank and BlankT group by DESeq2 on day 13
Family	Genus	baseMean	Relative_abundance	log2FoldChange	lfcSE	stat	pvalue	padj
Muribaculaceae	f__Muribaculaceae	1827.84	0.0253661	-8.7789	1.13064	-7.76453	8.2e-15	6.23e-13
Enterobacteriaceae	g__Morganella	114.071	0.00158305	-7.37792	1.13796	-6.48344	8.97e-11	3.41e-09
Ruminococcaceae	g__Anaerotruncus	65.8328	0.000913607	7.03399	1.31343	5.35544	8.54e-08	2.16e-06
Enterobacteriaceae	g__Klebsiella	387.768	0.00538132	-5.04998	0.986941	-5.1168	3.11e-07	5.9e-06
Lachnospiraceae	g__Lachnotalea	60.5303	0.000840019	8.53488	1.71663	4.97188	6.63e-07	1.01e-05
Peptostreptococcaceae	g__Clostridioides	97.2657	0.00134982	-5.08146	1.09985	-4.62013	3.84e-06	4.86e-05
Veillonellaceae	g__Dendrosporobacter	4.41663	6.13e-05	5.80362	1.40402	4.13358	3.57e-05	0.000387761
Lachnospiraceae	g__Lachnoclostridium	1055.92	0.0146537	2.57705	0.629062	4.09665	4.19e-05	0.000398209
Anaeroplasmataceae	g__Anaeroplasma	100.72	0.00139777	-5.10199	1.32832	-3.84094	0.000122565	0.00103499
Erysipelotrichaceae	g__Holdemania	13.4127	0.000186138	-5.4014	1.51382	-3.56806	0.000359637	0.00273324
Pasteurellaceae	g__Necropsobacter	191.056	0.00265141	-6.77362	2.10753	-3.21401	0.00130894	0.00904355
Enterobacteriaceae	g__unidentified_Enterobacteriaceae	761.997	0.0105747	4.33071	1.4343	3.01939	0.00253282	0.0160412
Enterococcaceae	g__Enterococcus	8974.56	0.124546	2.92338	0.983981	2.97097	0.00296862	0.0172115
Burkholderiaceae	g__Parasutterella	743.68	0.0103206	1.45049	0.491576	2.9507	0.00317054	0.0172115
Lactobacillaceae	g__Lactobacillus	6715.7	0.0931983	2.09853	0.836902	2.50749	0.0121591	0.061606
baseMean	Relative_abundance	log2FoldChange	lfcSE	stat	pvalue	padj	Genus	Family
1827.84	0.0253661	-8.7789	1.13064	-7.76453	8.2e-15	6.23e-13	f__Muribaculaceae	Muribaculaceae
114.071	0.00158305	-7.37792	1.13796	-6.48344	8.97e-11	3.41e-09	g__Morganella	Enterobacteriaceae
65.8328	0.000913607	7.03399	1.31343	5.35544	8.54e-08	2.16e-06	g__Anaerotruncus	Ruminococcaceae
387.768	0.00538132	-5.04998	0.986941	-5.1168	3.11e-07	5.9e-06	g__Klebsiella	Enterobacteriaceae
60.5303	0.000840019	8.53488	1.71663	4.97188	6.63e-07	1.01e-05	g__Lachnotalea	Lachnospiraceae
97.2657	0.00134982	-5.08146	1.09985	-4.62013	3.84e-06	4.86e-05	g__Clostridioides	Peptostreptococcaceae
4.41663	6.13e-05	5.80362	1.40402	4.13358	3.57e-05	0.000387761	g__Dendrosporobacter	Veillonellaceae
1055.92	0.0146537	2.57705	0.629062	4.09665	4.19e-05	0.000398209	g__Lachnoclostridium	Lachnospiraceae
100.72	0.00139777	-5.10199	1.32832	-3.84094	0.000122565	0.00103499	g__Anaeroplasma	Anaeroplasmataceae
13.4127	0.000186138	-5.4014	1.51382	-3.56806	0.000359637	0.00273324	g__Holdemania	Erysipelotrichaceae
191.056	0.00265141	-6.77362	2.10753	-3.21401	0.00130894	0.00904355	g__Necropsobacter	Pasteurellaceae
761.997	0.0105747	4.33071	1.4343	3.01939	0.00253282	0.0160412	g__unidentified_Enterobacteriaceae	Enterobacteriaceae
8974.56	0.124546	2.92338	0.983981	2.97097	0.00296862	0.0172115	g__Enterococcus	Enterococcaceae
743.68	0.0103206	1.45049	0.491576	2.9507	0.00317054	0.0172115	g__Parasutterella	Burkholderiaceae
6715.7	0.0931983	2.09853	0.836902	2.50749	0.0121591	0.061606	g__Lactobacillus	Lactobacillaceae

## Sheet: Panda_Vs._BlankT_Day13
Supplementary teble 3B Relative species abundance between Panda and BlankT group by DESeq2 on day 13
Family	Genus	baseMean	Relative_abundance	log2FoldChange	lfcSE	stat	pvalue	padj
Streptococcaceae	Streptococcus	10623.9	0.147448	15.2691	1.34465	11.3554	6.97e-30	5.02e-28
Peptostreptococcaceae	Romboutsia	83.5273	0.00115926	8.68845	0.809158	10.7376	6.77e-27	2.44e-25
Enterococcaceae	Enterococcus	8974.56	0.124557	11.5355	1.20064	9.60781	7.41e-22	1.78e-20
Veillonellaceae	Veillonella	103.401	0.00143509	11.3491	1.3703	8.28219	1.21e-16	2.18e-15
Enterobacteriaceae	unidentified_Enterobacteriaceae	761.997	0.0105757	12.7002	1.69556	7.4903	6.87e-14	9.9e-13
unidentified_Oxyphotobacteria	unidentified_Oxyphotobacteria	330.168	0.00458236	8.69162	1.28905	6.74265	1.56e-11	1.87e-10
Akkermansiaceae	Akkermansia	991.41	0.0137597	-4.57895	0.73453	-6.23385	4.55e-10	4.68e-09
Enterobacteriaceae	Enterobacteriaceae(f)	27948.9	0.387899	6.88072	1.1153	6.16939	6.86e-10	6.17e-09
Erysipelotrichaceae	Dubosiella	16.451	0.000228321	5.90812	1.01906	5.79764	6.73e-09	5.38e-08
Aeromonadaceae	Aeromonas	35.8526	0.000497594	9.81433	1.91139	5.13465	2.83e-07	2.04e-06
Erysipelotrichaceae	unidentified_Erysipelotrichaceae	1302.12	0.0180719	-4.58278	0.927572	-4.94062	7.79e-07	5.1e-06
Erysipelotrichaceae	Erysipelatoclostridium	414.695	0.0057555	-3.96428	0.892927	-4.43965	9.01e-06	5.41e-05
Leuconostocaceae	Weissella	279.735	0.0038824	13.768	3.15547	4.36321	1.28e-05	6.67e-05
Erysipelotrichaceae	Turicibacter	5.47871	7.6e-05	5.92974	1.36126	4.35606	1.32e-05	6.67e-05
Burkholderiaceae	Parasutterella	743.68	0.0103214	-2.88816	0.664649	-4.3454	1.39e-05	6.67e-05
unidentified_Clostridiales	unidentified_Clostridiales	3513.98	0.04877	5.15593	1.19106	4.32886	1.5e-05	6.74e-05
Lactobacillales(o)	Lactobacillales(o)	71.0434	0.000986002	11.7907	2.87502	4.10109	4.11e-05	0.000164481
Lachnospiraceae	Cellulosilyticum	65.0541	0.000902877	11.6637	2.83932	4.10792	3.99e-05	0.000164481
Pasteurellaceae	Actinobacillus	54.6577	0.000758587	11.4125	2.80694	4.06581	4.79e-05	0.00018139
Streptococcaceae	Lactococcus	123.2	0.00170988	8.239	2.05513	4.00899	6.1e-05	0.000219525
Lachnospiraceae	Blautia	1890.54	0.0262385	-5.21685	1.34022	-3.89254	9.92e-05	0.000340116
Lachnospiraceae	Lachnoclostridium	1055.92	0.014655	-3.20775	0.85016	-3.77311	0.000161225	0.000527647
Staphylococcaceae	Staphylococcus	6.4333	8.93e-05	6.69032	1.86517	3.58698	0.000334526	0.00104721
Ruminococcaceae	Flavonifractor	507.612	0.00704509	-3.6861	1.04049	-3.54265	0.000396129	0.00118839
Lachnospiraceae	Hungatella	6.02089	8.36e-05	3.33768	0.962297	3.46845	0.000523462	0.00150757
Moraxellaceae	Acinetobacter	10.5081	0.000145841	6.81452	2.01318	3.38496	0.000711892	0.00197139
Muribaculaceae	Muribaculaceae(f)	1827.84	0.0253683	-4.61052	1.37801	-3.34579	0.000820499	0.002188
Enterobacteriaceae	Providencia	66.6828	0.000925482	3.54434	1.06486	3.32846	0.000873277	0.00224557
Anaeroplasmataceae	Anaeroplasma	100.72	0.00139789	-6.48085	1.99142	-3.25438	0.0011364	0.00282142
Rhizobiaceae	unidentified_Rhizobiaceae	3.87532	5.38e-05	6.48589	2.1481	3.01936	0.00253306	0.00607935
Enterobacteriaceae	Serratia	4.09191	5.68e-05	7.17662	2.50499	2.86493	0.00417105	0.00968761
Micrococcaceae	Rothia	4.55257	6.32e-05	7.82691	3.17428	2.46573	0.0136736	0.0298332
Pasteurellaceae	Necropsobacter	191.056	0.00265164	5.87075	2.37093	2.47613	0.0132815	0.0298332
Campylobacteraceae	Campylobacter	14.0795	0.000195408	9.45566	4.04707	2.33642	0.0194692	0.0412288
Bacteria(k)	Bacteria(k)	14.4118	0.00020002	6.55535	2.87491	2.28019	0.0225962	0.0464836
Clostridiales(o)	Clostridiales(o)	238.224	0.00330628	-3.24628	1.47271	-2.20428	0.0275045	0.055009
Ruminococcaceae	Faecalibacterium	8.03834	0.000111563	8.64712	4.05402	2.13297	0.0329268	0.0640738
Bifidobacteriaceae	Bifidobacterium	5.0698	7.04e-05	7.96916	4.06372	1.96105	0.0498734	0.094497

## Sheet: Blank_Vs._BlankT_Day16
Supplementary teble 3C Relative species abundance between Blank and BlankT group by DESeq2 on day 16
Family	Genus	baseMean	Relative_abundance	log2FoldChange	lfcSE	stat	pvalue	padj
Peptostreptococcaceae	Romboutsia	344.679	0.00303628	-8.27828	0.934488	-8.85863	8.1e-19	7.29e-17
Bacteroidaceae	Bacteroides	948.751	0.00835754	-7.69467	0.978731	-7.86188	3.78e-15	1.7e-13
Enterobacteriaceae	(f) Enterobacteriaceae	52094.8	0.458903	-5.30162	0.763053	-6.94791	3.71e-12	1.11e-10
Lachnospiraceae	Roseburia	20.8999	0.000184107	7.01614	1.2124	5.78697	7.17e-09	1.61e-07
Enterococcaceae	Enterococcus	18073.8	0.159212	-5.50751	1.09157	-5.04551	4.52e-07	8.14e-06
Enterobacteriaceae	Klebsiella	371.297	0.00327076	-4.28494	0.873441	-4.90581	9.3e-07	1.4e-05
Veillonellaceae	Veillonella	216.483	0.001907	-7.28924	1.53566	-4.74666	2.07e-06	2.66e-05
Peptostreptococcaceae	Clostridioides	339.862	0.00299384	-4.57648	1.0369	-4.41362	1.02e-05	0.000114361
Enterobacteriaceae	Providencia	94.423	0.000831772	-6.22489	1.43612	-4.33451	1.46e-05	0.000146087
Streptococcaceae	Streptococcus	19158.9	0.16877	-8.14278	1.8908	-4.30651	1.66e-05	0.000149262
Erysipelotrichaceae	Faecalibaculum	3.30555	2.91186e-05	4.66561	1.11375	4.18912	2.8e-05	0.000229126
Erysipelotrichaceae	Turicibacter	68.9988	0.00060781	-5.78529	1.47526	-3.92154	8.8e-05	0.000659876
Erysipelotrichaceae	(f) Erysipelotrichaceae	11.7162	0.000103208	5.19994	1.53625	3.38484	0.000712205	0.00493065
Muribaculaceae	(f) Muribaculaceae	3216.07	0.0283304	1.62902	0.49272	3.30617	0.000945814	0.00608023
unidentified_Oxyphotobacteria	unidentified_Oxyphotobacteria	640.881	0.00564552	-3.76144	1.17236	-3.20842	0.00133466	0.00800796
Erysipelotrichaceae	Dubosiella	358.473	0.00315778	3.11625	0.983207	3.16948	0.00152712	0.00859007
Erysipelotrichaceae	Coprobacillus	51.2532	0.00045149	-4.01148	1.34962	-2.97231	0.00295567	0.0156476
Lachnospiraceae	Hungatella	356.873	0.0031437	4.24203	1.46273	2.90008	0.00373066	0.0176715
Anaeroplasmataceae	Anaeroplasma	225.275	0.00198445	3.58913	1.23049	2.91682	0.00353619	0.0176715
Enterobacteriaceae	Proteus	44.0472	0.000388012	-2.37646	0.830058	-2.86301	0.0041964	0.0188838
Akkermansiaceae	Akkermansia	838.25	0.00738414	1.63116	0.588354	2.77242	0.00556412	0.0238462
Lachnospiraceae	Cuneatibacter	9.70099	8.5456e-05	8.32828	3.31503	2.51228	0.0119954	0.0490719

## Sheet: Panda_Vs._BlankT_Day16
Supplementary teble 3D Relative species abundance between Panda and BlankT group by DESeq2 on day 16
Family	Genus	baseMean	Relative_abundance	log2FoldChange	lfcSE	stat	pvalue	padj
Enterobacteriaceae	(f)Enterobacteriaceae	52094.8	0.458912	13.0772	0.932537	14.0233	1.12e-44	9.88e-43
Enterococcaceae	Enterococcus	18073.8	0.159216	14.9627	1.32219	11.3166	1.09e-29	4.78e-28
Enterobacteriaceae	Klebsiella	371.297	0.00327082	10.4369	1.0311	10.1221	4.41e-24	1.29e-22
unidentified_Oxyphotobacteria	unidentified_Oxyphotobacteria	640.881	0.00564563	11.731	1.39196	8.42772	3.52e-17	7.75e-16
Streptococcaceae	Streptococcus	19158.9	0.168774	18.7872	2.24478	8.36929	5.8e-17	1.02e-15
Peptostreptococcaceae	Romboutsia	344.679	0.00303633	9.13886	1.11841	8.17129	3.05e-16	4.48e-15
Enterobacteriaceae	Providencia	94.423	0.000831788	12.0934	1.65559	7.3046	2.78e-13	3.5e-12
unidentified_Clostridiales	unidentified_Clostridiales	6183.84	0.0544745	6.71808	0.935995	7.17748	7.1e-13	7.81e-12
Muribaculaceae	(f) Muribaculaceae	3216.07	0.0283309	-4.14461	0.627628	-6.60361	4.01e-11	3.92e-10
Veillonellaceae	Veillonella	216.483	0.00190704	11.5757	1.80773	6.40345	1.52e-10	1.34e-09
Ruminococcaceae	Butyricicoccus	36.3424	0.000320146	-19.0933	3.72671	-5.12335	3e-07	2.4e-06
Pasteurellaceae	Necropsobacter	398.13	0.0035072	12.5498	2.46336	5.09459	3.5e-07	2.56e-06
Streptococcaceae	Lactococcus	226.457	0.0019949	13.4034	2.69008	4.98252	6.28e-07	4.25e-06
Leuconostocaceae	Weissella	559.175	0.00492587	14.7073	3.02775	4.8575	1.19e-06	7.47e-06
Moraxellaceae	Acinetobacter	18.0006	0.000158571	8.08152	1.7167	4.70758	2.51e-06	1.47e-05
Akkermansiaceae	Akkermansia	838.25	0.00738428	-3.6185	0.773964	-4.67529	2.94e-06	1.61e-05
(o) Lactobacillales	(o) Lactobacillales	137.027	0.0012071	12.6785	2.777	4.56553	4.98e-06	2.44e-05
Lachnospiraceae	Cellulosilyticum	122.802	0.00108178	12.5204	2.73733	4.57394	4.79e-06	2.44e-05
Pasteurellaceae	Actinobacillus	109.606	0.000965538	12.356	2.72949	4.52687	5.99e-06	2.77e-05
(k)Bacteria	(k) Bacteria	29.2852	0.000257978	10.4519	2.80074	3.73182	0.000190102	0.000822132
Pseudomonadaceae	Pseudomonas	6.44551	5.67796e-05	8.14384	2.18693	3.72387	0.000196191	0.000822132
Anaeroplasmataceae	Anaeroplasma	225.275	0.00198449	-6.64643	1.9114	-3.47725	0.000506578	0.00202631
Aeromonadaceae	Aeromonas	68.9043	0.00060699	11.6642	3.3814	3.44953	0.000561555	0.00214856
Lachnospiraceae	Lachnoclostridium	564.969	0.00497691	-3.81719	1.19007	-3.20754	0.00133874	0.00490871
Enterobacteriaceae	Proteus	44.0472	0.00038802	3.31305	1.05883	3.12897	0.00175422	0.00617486
(o) Clostridiales	(o) Clostridiales	267.496	0.00235642	-4.02597	1.3345	-3.01683	0.00255432	0.00864539
Staphylococcaceae	Staphylococcus	14.9586	0.000131773	6.69735	2.23577	2.99555	0.0027395	0.00892875
Enterobacteriaceae	Serratia	5.8183	5.12544e-05	8.10344	2.84096	2.85236	0.00433962	0.0136388
Peptostreptococcaceae	Clostridioides	339.862	0.0029939	3.63032	1.27991	2.83639	0.00456262	0.0138452
Micrococcaceae	Rothia	9.08134	7.9999e-05	8.76025	3.17371	2.76026	0.00577554	0.0169416
Ruminococcaceae	Faecalibacterium	13.0859	0.000115276	9.28768	3.49731	2.65566	0.00791534	0.0224693
Rhizobiaceae	unidentified_Rhizobiaceae	8.18299	7.20854e-05	8.6079	3.3947	2.53569	0.0112225	0.0306264
Campylobacteraceae	Campylobacter	24.7697	0.0002182	10.2106	4.03968	2.52759	0.0114849	0.0306264
Erysipelotrichaceae	Turicibacter	68.9988	0.000607822	4.53738	1.84154	2.4639	0.0137434	0.0355712
Lachnospiraceae	Hungatella	356.873	0.00314376	-4.48033	1.86404	-2.40356	0.0162362	0.0408223
Ruminococcaceae	(f) Ruminococcaceae	383.496	0.00337828	-2.09278	0.893512	-2.34219	0.0191709	0.0468622
Enterobacteriaceae	Morganella	93.4944	0.000823608	4.09156	1.81307	2.25671	0.0240264	0.0571439
Lachnospiraceae	Lachnospira	40.3432	0.00035539	-4.929	2.20637	-2.23398	0.0254842	0.0590161
Ruminococcaceae	(f) Ruminococcaceae	81.9019	0.000721488	-4.21188	1.89579	-2.2217	0.0263035	0.0593515
unidentified_Bacteroidales	Dysgonomonas	102.329	0.000901431	-5.71961	2.6172	-2.18539	0.0288602	0.0634924
Lachnospiraceae	(f) Lachnospiraceae	1056.15	0.00930384	-2.86838	1.32597	-2.16323	0.0305233	0.0655133
Ruminococcaceae	Intestinimonas	17.5277	0.000154404	-3.34156	1.58523	-2.10793	0.0350371	0.0734111
Ruminococcaceae	unidentified_Ruminococcaceae	350.819	0.00309042	-1.80753	0.875755	-2.06397	0.0390204	0.0798557
Burkholderiaceae	Parasutterella	463.731	0.00408508	-1.66932	0.818705	-2.03898	0.0414521	0.0829043
unidentified_Flavobacteriales	(f) unidentified_Flavobacteriales	6.08414	5.35962e-05	8.18969	4.07837	2.00808	0.0446347	0.0853881
Mycoplasmataceae	Candidatus_Bacilloplasma	6.08414	5.35962e-05	8.18969	4.07837	2.00808	0.0446347	0.0853881
Actinomycetaceae	Actinomyces	5.37248	4.73271e-05	8.0094	4.08374	1.96129	0.0498452	0.0865009
Lachnospiraceae	Blautia	465.647	0.00410196	-2.74646	1.37882	-1.9919	0.0463825	0.0865009
