# Supplementary material for: The Panda-Derived Lactobacillus plantarum G201683 Alleviates the Inflammatory Response in DSS-Induced Panda Microbiota-Associated Mice
Source: Front Immunol. 2021 Dec 8;12:747045. doi: 10.3389/fimmu.2021.747045 (PMC8692892; doi:10.3389/fimmu.2021.747045)
Supplement: Supplementary file 5 [file Table_4.xlsx]

## Sheet: Supplementary_table_4
Supplementary table 4A Anosim test results of beta diversity among Blank, BlankT and Panda group on day 13
Vs_group	R-value	P-value
BlankT-Blank	0.8759	0.006
Blank-Panda	1	0.011
BlankT-Panda	1	0.009
Supplementary table 4B Adonis test results of beta diversity among Blank, BlankT and Panda group on day 13
Distance algorithm	Vs_group	R2	Pr(>F)
Unweighted_unifrac	BlankT-Blank	0.22614(0.77386)	0.005
	Blank-Panda	0.56195(0.43805)	0.007
	Panda-BlankT	0.705(0.295)	0.012
Weighted_unifrac	BlankT-Blank	0.53768(0.46232)	0.002
	Panda-Blank	0.88998(0.11002)	0.017
	Panda-BlankT	0.85076(0.14924)	0.009
Supplementary table 4C Anosim test results of beta diversity among Blank, BlankT and Panda group on day 16
Vs_group	R-value	P-value
BlankT-Blank	0.8759	0.006
Blank-Panda	1	0.011
BlankT-Panda	1	0.009
Supplementary table 4D Adonis test results of beta diversity among Blank, BlankT and Panda group on day 16
Distance algorithm	Vs_group	R2	Pr(>F)
Unweighted_unifrac	BlankT-Blank	0.22614(0.77386)	0.005
	Blank-Panda	0.56195(0.43805)	0.007
	Panda-BlankT	0.705(0.295)	0.012
Weighted_unifrac	BlankT-Blank	0.53768(0.46232)	0.002
	Panda-Blank	0.88998(0.11002)	0.017
	Panda-BlankT	0.85076(0.14924)	0.009
