# Supplementary material for: The Panda-Derived Lactobacillus plantarum G201683 Alleviates the Inflammatory Response in DSS-Induced Panda Microbiota-Associated Mice
Source: Front Immunol. 2021 Dec 8;12:747045. doi: 10.3389/fimmu.2021.747045 (PMC8692892; doi:10.3389/fimmu.2021.747045)
Supplement: Supplementary file 6 [file Table_5.xlsx]

## Sheet: Supplementary_table_5
Supplementary table 5A Anosim test results of beta diversity among BlankT, BlankD and Panda group on day 13
Vs_group	R-value	P-value
BlankT-BlankD	0.6778	0.002
BlankT-Panda	1	0.013
BlankD-Panda	1	0.017
Supplementary table 5B Adonis test results of beta diversity among BlankT, BlankD and Panda group by Adonis on day 13
Distance algorithm	Vs_group	R2	Pr(>F)
Unweighted_unifrac	BlankT-BlankD	0.20809(0.79191)	0.023
	BlankT-Panda	0.65848(0.34152)	0.012
	BlankD-Panda	0.56573(0.43427)	0.014
Weighted_unifrac	BlankT-BlankD	0.30317(0.69683)	0.002
	BlankT-Panda	0.72639(0.27361)	0.012
	BlankD-Panda	0.75804(0.24196)	0.011
Supplementary table 5C Anosim test results of beta diversity among BlankT, BlankD and Panda group on day 16
Vs_group	R-value	P-value
BlankT-BlankD	0.8963	0.006
BlankT-Panda	1	0.021
BlankD-Panda	0.8889	0.012
Supplementary table 5D Adonis test results of beta diversity among BlankT, BlankD and Panda group by Adonis on day 16
Distance algorithm	Vs_group	R2	Pr(>F)
Unweighted_unifrac	BlankT-BlankD	0.25291(0.74709)	0.002
	BlankT-Panda	0.71169(0.28831)	0.014
	BlankD-Panda	0.31863(0.68137)	0.009
Weighted_unifrac	BlankT-BlankD	0.45068(0.54932)	0.003
	BlankT-Panda	0.85085(0.14915)	0.011
	BlankD-Panda	0.51186(0.48814)	0.008
