# Supplementary material for: The Panda-Derived Lactobacillus plantarum G201683 Alleviates the Inflammatory Response in DSS-Induced Panda Microbiota-Associated Mice
Source: Front Immunol. 2021 Dec 8;12:747045. doi: 10.3389/fimmu.2021.747045 (PMC8692892; doi:10.3389/fimmu.2021.747045)
Supplement: Supplementary file 7 [file Table_6.xlsx]

## Sheet: BlankT_Vs._BalnkD_Day13
Supplementary table 6A Relative species abundance fold change between BlankT and BlankD group by DESeq2 on day 13
Family	Genus	baseMean	Relative_abundance	log2FoldChange	lfcSE	stat	pvalue	padj
Firmicutes	Romboutsia	344.679	-8.27828	0.934488	-8.85863	8.1e-19	7.29e-17	5.12e-17
Bacteroidetes	Bacteroides	948.751	-7.69467	0.978731	-7.86188	3.78e-15	1.7e-13	1.19e-13
Proteobacteria	(f)Enterobacteriaceae	52094.8	-5.30162	0.763053	-6.94791	3.71e-12	1.11e-10	7.81e-11
Firmicutes	Roseburia	20.8999	7.01614	1.2124	5.78697	7.17e-09	1.61e-07	1.13e-07
Firmicutes	Enterococcus	18073.8	-5.50751	1.09157	-5.04551	4.52e-07	8.14e-06	5.71e-06
Proteobacteria	Klebsiella	371.297	-4.28494	0.873441	-4.90581	9.3e-07	1.4e-05	9.79e-06
Firmicutes	Veillonella	216.483	-7.28924	1.53566	-4.74666	2.07e-06	2.66e-05	1.87e-05
Firmicutes	Clostridioides	339.862	-4.57648	1.0369	-4.41362	1.02e-05	0.000114361	8.03e-05
Proteobacteria	Providencia	94.423	-6.22489	1.43612	-4.33451	1.46e-05	0.000146087	0.000102517
Firmicutes	Streptococcus	19158.9	-8.14278	1.8908	-4.30651	1.66e-05	0.000149262	0.000104745
Firmicutes	Faecalibaculum	3.30555	4.66561	1.11375	4.18912	2.8e-05	0.000229126	0.00016079
Firmicutes	Turicibacter	68.9988	-5.78529	1.47526	-3.92154	8.8e-05	0.000659876	0.000463071
Firmicutes	(f)Erysipelotrichaceae	11.7162	5.19994	1.53625	3.38484	0.000712205	0.00493065	0.0034601
Bacteroidetes	(f)Muribaculaceae	3216.07	1.62902	0.49272	3.30617	0.000945814	0.00608023	0.00426683
Oxyphotobacteria	unidentified_Oxyphotobacteria	640.881	-3.76144	1.17236	-3.20842	0.00133466	0.00800796	0.00561962
Firmicutes	Dubosiella	358.473	3.11625	0.983207	3.16948	0.00152712	0.00859007	0.00602812
Firmicutes	Coprobacillus	51.2532	-4.01148	1.34962	-2.97231	0.00295567	0.0156476	0.0109808
Firmicutes	Hungatella	356.873	4.24203	1.46273	2.90008	0.00373066	0.0176715	0.0124011
Tenericutes	Anaeroplasma	225.275	3.58913	1.23049	2.91682	0.00353619	0.0176715	0.0124011
Proteobacteria	Proteus	44.0472	-2.37646	0.830058	-2.86301	0.0041964	0.0188838	0.0132518
Verrucomicrobia	Akkermansia	838.25	1.63116	0.588354	2.77242	0.00556412	0.0238462	0.0167342
Firmicutes	Cuneatibacter	9.70099	8.32828	3.31503	2.51228	0.0119954	0.0490719	0.0344364

## Sheet: Panda_Vs._BalnkD_Day13
Supplementary table 6B Relative species abundance fold change between Panda and BlankD group by DESeq2 on day 13
Family	Genus	baseMean	Relative_abundance	log2FoldChange	lfcSE	stat	pvalue	padj
Proteobacteria	(f)Enterobacteriaceae	52094.8	7.77562	0.928733	8.37229	5.65e-17	5.09e-15	1.24e-15
Firmicutes	unidentified_Clostridiales	6183.84	7.56279	0.936079	8.07922	6.52e-16	2.93e-14	7.17e-15
Firmicutes	Enterococcus	18073.8	9.45516	1.29394	7.30725	2.73e-13	8.18e-12	2e-12
Proteobacteria	Klebsiella	371.297	6.15198	0.955269	6.44005	1.19e-10	2.69e-09	6.57e-10
Oxyphotobacteria	unidentified_Oxyphotobacteria	640.881	7.96957	1.31483	6.06129	1.35e-09	2.43e-08	5.94e-09
Proteobacteria	Necropsobacter	398.13	14.6863	2.49294	5.89116	3.84e-09	5.75e-08	1.41e-08
Firmicutes	Lactococcus	226.457	13.8732	2.69009	5.15713	2.51e-07	3.22e-06	7.88e-07
Firmicutes	Streptococcus	19158.9	10.6445	2.09792	5.07381	3.9e-07	4.39e-06	1.07e-06
Firmicutes	Weissella	559.175	15.1771	3.02777	5.01263	5.37e-07	5.37e-06	1.31e-06
Bacteroidetes	Bacteroides	948.751	-6.20403	1.31298	-4.72514	2.3e-06	1.72e-05	4.22e-06
Firmicutes	(o)Lactobacillales	137.027	13.1483	2.77701	4.73467	2.19e-06	1.72e-05	4.22e-06
Firmicutes	Cellulosilyticum	122.802	12.9902	2.73735	4.74553	2.08e-06	1.72e-05	4.22e-06
Proteobacteria	Actinobacillus	109.606	12.8258	2.7295	4.69896	2.61e-06	1.81e-05	4.43e-06
Firmicutes	Butyricicoccus	36.3424	-16.8726	3.72757	-4.52644	6e-06	3.86e-05	9.43e-06
Proteobacteria	Providencia	94.423	5.86853	1.43728	4.08309	4.44e-05	0.000266646	6.52e-05
Bacteroidetes	(f)Micrococcaceae	3216.07	-2.51559	0.627659	-4.0079	6.13e-05	0.000344597	8.42e-05
Others	(k)Bacteria	29.2852	10.9216	2.80076	3.89953	9.64e-05	0.000510254	0.000124729
Proteobacteria	Acinetobacter	18.0006	5.94835	1.58088	3.76268	0.000168104	0.000840518	0.00020546
Firmicutes	unidentified_Ruminococcaceae	350.819	-2.82956	0.875457	-3.23209	0.00122888	0.00582099	0.00142291
Firmicutes	(f)Ruminococcaceae	81.9019	-5.87368	1.89488	-3.09976	0.00193679	0.00871557	0.00213047
Actinobacteria	Rothia	9.08134	9.23002	3.17373	2.90826	0.00363448	0.0151511	0.0037036
Firmicutes	Blautia	465.647	-4.00134	1.37865	-2.90236	0.0037036	0.0151511	0.0037036
Proteobacteria	Parasutterella	463.731	-2.25249	0.818539	-2.75184	0.00592606	0.0231889	0.0056684
Firmicutes	Roseburia	20.8999	4.63812	1.7604	2.63471	0.00842102	0.0303157	0.0074105
unidentifiedBacteria	Campylobacter	24.7697	10.6804	4.03973	2.64385	0.0081968	0.0303157	0.0074105
Firmicutes	Veillonella	216.483	4.2865	1.64926	2.59905	0.00934824	0.0323593	0.00791005
Verrucomicrobia	Akkermansia	838.25	-1.98734	0.774063	-2.56742	0.010246	0.0341532	0.00834857
Proteobacteria	Serratia	5.8183	7.1999	2.83333	2.54115	0.0110489	0.0355144	0.0086813
Firmicutes	Faecalibacterium	13.0859	8.79567	3.49734	2.51496	0.0119047	0.0369456	0.00903116

## Sheet: BlankT_Vs._BalnkD_Day16
Supplementary table 6C Relative species abundance fold change between BlankT and BlankD group by DESeq2 on day 16
Family	Genus	baseMean	Relative_abundance	log2FoldChange	lfcSE	stat	pvalue	padj
Peptostreptococcaceae	Romboutsia	344.679	0.00303628	-8.27828	0.934488	-8.85863	8.1e-19	7.29e-17
Bacteroidaceae	Bacteroides	948.751	0.00835754	-7.69467	0.978731	-7.86188	3.78e-15	1.7e-13
Enterobacteriaceae	(f) Enterobacteriaceae	52094.8	0.458903	-5.30162	0.763053	-6.94791	3.71e-12	1.11e-10
Lachnospiraceae	Roseburia	20.8999	0.000184107	7.01614	1.2124	5.78697	7.17e-09	1.61e-07
Enterococcaceae	Enterococcus	18073.8	0.159212	-5.50751	1.09157	-5.04551	4.52e-07	8.14e-06
Enterobacteriaceae	Klebsiella	371.297	0.00327076	-4.28494	0.873441	-4.90581	9.3e-07	1.4e-05
Veillonellaceae	Veillonella	216.483	0.001907	-7.28924	1.53566	-4.74666	2.07e-06	2.66e-05
Peptostreptococcaceae	Clostridioides	339.862	0.00299384	-4.57648	1.0369	-4.41362	1.02e-05	0.000114361
Enterobacteriaceae	Providencia	94.423	0.000831772	-6.22489	1.43612	-4.33451	1.46e-05	0.000146087
Streptococcaceae	Streptococcus	19158.9	0.16877	-8.14278	1.8908	-4.30651	1.66e-05	0.000149262
Erysipelotrichaceae	Faecalibaculum	3.30555	2.91186e-05	4.66561	1.11375	4.18912	2.8e-05	0.000229126
Erysipelotrichaceae	Turicibacter	68.9988	0.00060781	-5.78529	1.47526	-3.92154	8.8e-05	0.000659876
Erysipelotrichaceae	(f) Erysipelotrichaceae	11.7162	0.000103208	5.19994	1.53625	3.38484	0.000712205	0.00493065
Muribaculaceae	(f) Muribaculaceae	3216.07	0.0283304	1.62902	0.49272	3.30617	0.000945814	0.00608023
unidentified_Oxyphotobacteria	unidentified_Oxyphotobacteria	640.881	0.00564552	-3.76144	1.17236	-3.20842	0.00133466	0.00800796
Erysipelotrichaceae	Dubosiella	358.473	0.00315778	3.11625	0.983207	3.16948	0.00152712	0.00859007
Erysipelotrichaceae	Coprobacillus	51.2532	0.00045149	-4.01148	1.34962	-2.97231	0.00295567	0.0156476
Lachnospiraceae	Hungatella	356.873	0.0031437	4.24203	1.46273	2.90008	0.00373066	0.0176715
Anaeroplasmataceae	Anaeroplasma	225.275	0.00198445	3.58913	1.23049	2.91682	0.00353619	0.0176715
Enterobacteriaceae	Proteus	44.0472	0.000388012	-2.37646	0.830058	-2.86301	0.0041964	0.0188838
Akkermansiaceae	Akkermansia	838.25	0.00738414	1.63116	0.588354	2.77242	0.00556412	0.0238462
Lachnospiraceae	Cuneatibacter	9.70099	8.5456e-05	8.32828	3.31503	2.51228	0.0119954	0.0490719

## Sheet: Panda_Vs._BalnkD_Day16
Supplementary teble 6D Relative species abundance fold change between Panda and BlankD group by DESeq2 on day 16
Family	Genus	baseMean	Relative_abundance	log2FoldChange	lfcSE	stat	pvalue	padj
Enterobacteriaceae	(f) Enterobacteriaceae	52094.8	0.458903	7.77562	0.928733	8.37229	5.65e-17	5.09e-15
unidentified_Clostridiales	unidentified_Clostridiales	6183.84	0.0544735	7.56279	0.936079	8.07922	6.52e-16	2.93e-14
Enterococcaceae	Enterococcus	18073.8	0.159212	9.45516	1.29394	7.30725	2.73e-13	8.18e-12
Enterobacteriaceae	Klebsiella	371.297	0.00327076	6.15198	0.955269	6.44005	1.19e-10	2.69e-09
unidentified_Oxyphotobacteria	unidentified_Oxyphotobacteria	640.881	0.00564552	7.96957	1.31483	6.06129	1.35e-09	2.43e-08
Pasteurellaceae	Necropsobacter	398.13	0.00350713	14.6863	2.49294	5.89116	3.84e-09	5.75e-08
Streptococcaceae	Lactococcus	226.457	0.00199486	13.8732	2.69009	5.15713	2.51e-07	3.22e-06
Streptococcaceae	Streptococcus	19158.9	0.16877	10.6445	2.09792	5.07381	3.9e-07	4.39e-06
Leuconostocaceae	Weissella	559.175	0.00492577	15.1771	3.02777	5.01263	5.37e-07	5.37e-06
Bacteroidaceae	Bacteroides	948.751	0.00835754	-6.20403	1.31298	-4.72514	2.3e-06	1.72e-05
(o)Lactobacillales	(o) Lactobacillales	137.027	0.00120707	13.1483	2.77701	4.73467	2.19e-06	1.72e-05
Lachnospiraceae	Cellulosilyticum	122.802	0.00108176	12.9902	2.73735	4.74553	2.08e-06	1.72e-05
Pasteurellaceae	Actinobacillus	109.606	0.000965519	12.8258	2.7295	4.69896	2.61e-06	1.81e-05
Ruminococcaceae	Butyricicoccus	36.3424	0.00032014	-16.8726	3.72757	-4.52644	6e-06	3.86e-05
Enterobacteriaceae	Providencia	94.423	0.000831772	5.86853	1.43728	4.08309	4.44e-05	0.000266646
Muribaculaceae	(f) Muribaculaceae	3216.07	0.0283304	-2.51559	0.627659	-4.0079	6.13e-05	0.000344597
(k) Bacteria	(k) Bacteria	29.2852	0.000257973	10.9216	2.80076	3.89953	9.64e-05	0.000510254
Moraxellaceae	Acinetobacter	18.0006	0.000158568	5.94835	1.58088	3.76268	0.000168104	0.000840518
Ruminococcaceae	unidentified_Ruminococcaceae	350.819	0.00309036	-2.82956	0.875457	-3.23209	0.00122888	0.00582099
Ruminococcaceae	(f) Ruminococcaceae	81.9019	0.000721473	-5.87368	1.89488	-3.09976	0.00193679	0.00871557
Micrococcaceae	Rothia	9.08134	7.99975e-05	9.23002	3.17373	2.90826	0.00363448	0.0151511
Lachnospiraceae	Blautia	465.647	0.00410188	-4.00134	1.37865	-2.90236	0.0037036	0.0151511
Burkholderiaceae	Parasutterella	463.731	0.004085	-2.25249	0.818539	-2.75184	0.00592606	0.0231889
Lachnospiraceae	Roseburia	20.8999	0.000184107	4.63812	1.7604	2.63471	0.00842102	0.0303157
Campylobacteraceae	Campylobacter	24.7697	0.000218196	10.6804	4.03973	2.64385	0.0081968	0.0303157
Veillonellaceae	Veillonella	216.483	0.001907	4.2865	1.64926	2.59905	0.00934824	0.0323593
Akkermansiaceae	Akkermansia	838.25	0.00738414	-1.98734	0.774063	-2.56742	0.010246	0.0341532
Enterobacteriaceae	Serratia	5.8183	5.12534e-05	7.1999	2.83333	2.54115	0.0110489	0.0355144
Ruminococcaceae	Faecalibacterium	13.0859	0.000115273	8.79567	3.49734	2.51496	0.0119047	0.0369456
Rhizobiaceae	unidentified_Rhizobiaceae	8.18299	7.20839e-05	8.11589	3.39472	2.39074	0.0168146	0.0504438
Pseudomonadaceae	Pseudomonas	6.44551	5.67785e-05	4.54632	2.0502	2.2175	0.0265889	0.0771935
Actinomycetaceae	Actinomyces	5.37248	4.73262e-05	8.47919	4.08379	2.0763	0.0378658	0.0813682
Bifidobacteriaceae	Bifidobacterium	19.3574	0.000170519	5.12108	2.4558	2.0853	0.0370423	0.0813682
unidentified_Bacteroidales	Dysgonomonas	102.329	0.000901413	-5.44925	2.61716	-2.08213	0.037331	0.0813682
unidentified_Flavobacteriales	(f) unidentified_Flavobacteriales	6.08414	5.35952e-05	8.65949	4.07842	2.12325	0.0337331	0.0813682
Ruminococcaceae	Flavonifractor	363.514	0.00320219	-2.74447	1.31357	-2.08932	0.0366792	0.0813682
Erysipelotrichaceae	Erysipelatoclostridium	185.07	0.00163028	-1.8212	0.867446	-2.0995	0.0357727	0.0813682
unidentified_Rhizobiales	Devosia	5.31998	4.68637e-05	8.46552	4.08423	2.07274	0.0381969	0.0813682
Kiloniellaceae	(f) Kiloniellaceae	5.21498	4.59387e-05	8.43781	4.08512	2.0655	0.0388759	0.0813682
Syntrophobacteraceae	(f) Syntrophobacteraceae	5.21498	4.59387e-05	8.43781	4.08512	2.0655	0.0388759	0.0813682
Aeromonadaceae	Aeromonas	68.9043	0.000606978	7.0024	3.28559	2.13124	0.0330692	0.0813682
Shewanellaceae	Shewanella	5.21498	4.59387e-05	8.43781	4.08512	2.0655	0.0388759	0.0813682
Mycoplasmataceae	Candidatus_Bacilloplasma	6.08414	5.35952e-05	8.65949	4.07842	2.12325	0.0337331	0.0813682
unidentified_Acidobacteria	unidentified_Acidobacteria	4.34581	3.82823e-05	8.17577	4.09448	1.99678	0.0458492	0.0937824
