# Supplementary material for: The Panda-Derived Lactobacillus plantarum G201683 Alleviates the Inflammatory Response in DSS-Induced Panda Microbiota-Associated Mice
Source: Front Immunol. 2021 Dec 8;12:747045. doi: 10.3389/fimmu.2021.747045 (PMC8692892; doi:10.3389/fimmu.2021.747045)
Supplement: Supplementary file 8 [file Table_7.xlsx]

## Sheet: Supplementary_table_7
Supplementary table 7 Viable count in the fecal pellets from day 13 to day 16
	Group	Total	Total	Enterococcus	E. coli	Lactobacillus	Bifidobacterium
		aerobic bacteria	anaerobic bacteria
Day13	BlankT	8.05±0.40	8.12±0.14	8.13±0.12b	7.38±0.01c	8.11±0.44	6.90±0.12ab
	BlankD	8.34±0.20	8.43±0.08	8.34±0.18b	8.27±0.09b	7.81±0.18	6.63±0.19a
	Panda	8.24±0.12	8.32±0.25	7.45±2.70a	6.24±0.22a	7.52±0.37	7.42±0.41b
Day16	BlankT	8.03±0.46	8.32±0.10	8.12±0.11b	7.60±0.28b	8.12±0.43	6.65±0.03a
	BlankD	8.38±0.20	8.39±0.05	8.45±0.10b	8.09±0.20c	7.58±0.09	6.26±0.08a
	Panda	8.24±0.12	8.32±0.25	7.45±0.27a	6.24±0.22a	7.52±0.37	7.42±0.41b
All data are shown as mean ± SEM. Data were analyzed with one-way ANOVA (Tukey's test) and different letters mean p<0.05.
