# Supplementary material for: The Panda-Derived Lactobacillus plantarum G201683 Alleviates the Inflammatory Response in DSS-Induced Panda Microbiota-Associated Mice
Source: Front Immunol. 2021 Dec 8;12:747045. doi: 10.3389/fimmu.2021.747045 (PMC8692892; doi:10.3389/fimmu.2021.747045)
Supplement: Supplementary file 9 [file Table_8.xlsx]

## Sheet:  TreatMz_Vs._BlankD
Supplementary table 8A Relative genus abundance fold change between TreatMz and BlankD group by DESeq2
Family	Genus	baseMean	Relative_abundance	log2FoldChange	lfcSE	stat	pvalue	padj
Veillonellaceae	Veillonella	182.526	0.00503807	-12.6384	2.11024	-5.98909	2.11e-09	2.28e-07
Erysipelotrichaceae	Erysipelatoclostridium	56.9546	0.00157205	-17.2733	3.03422	-5.69283	1.25e-08	6.75e-07
Lactobacillaceae	Lactobacillus	8953.23	0.247126	-3.6482	0.797779	-4.57294	4.81e-06	0.000173134
Enterococcaceae	Enterococcus	547.766	0.0151194	-5.96125	1.38758	-4.29616	1.74e-05	0.000469203
Enterococcaceae	(f) Enterococcaceae	357.117	0.00985711	-6.67282	1.61121	-4.1415	3.45e-05	0.00062108
Enterococcaceae	Enterococcus	626.734	0.0172991	-6.23708	1.50355	-4.14824	3.35e-05	0.00062108
Lachnospiraceae	Hungatella	51.5665	0.00142334	-7.38266	2.27484	-3.24536	0.00117303	0.017393
Lachnospiraceae	Lachnoclostridium	97.2147	0.00268331	-3.41353	1.07188	-3.18463	0.00144941	0.017393
Pasteurellaceae	Necropsobacter	13.7331	0.000379059	7.54714	2.36353	3.19316	0.00140724	0.017393
Pseudomonadaceae	Pseudomonas	168.015	0.00463753	-5.83066	1.87477	-3.11007	0.0018704	0.0202003
Streptococcaceae	Streptococcus	3.64144	0.000100511	4.94528	1.63564	3.02346	0.00249904	0.024536
Lachnospiraceae	Epulopiscium	9.68647	0.000267365	5.9372	2.06986	2.86841	0.00412539	0.0371285
(p) Firmicutes	(p) Firmicutes	2.30973	6.3753e-05	-3.79347	1.45143	-2.6136	0.00895931	0.0691147
Enterobacteriaceae	Proteus	613.902	0.0169449	-4.54933	1.73384	-2.62384	0.00869448	0.0691147
Enterobacteriaceae	Morganella	448.855	0.0123892	-4.26149	1.68333	-2.53158	0.0113551	0.0817564

## Sheet:  TreatLG_Vs._BlankD
Supplementary table 8B Relative genus abundance fold change between TreatLG and BlankD group by DESeq2
Family	Genus	baseMean	Relative_abundance	log2FoldChange	lfcSE	stat	pvalue	padj
Bacteroidaceae	Bacteroides	234.8	0.0064698	8.68733	1.18725	7.31717	2.53e-13	4.89e-11
Enterococcaceae	Enterococcus	626.734	0.0172694	-9.23969	1.52402	-6.06273	1.34e-09	1.29e-07
Enterococcaceae	Enterococcus	547.766	0.0150934	-8.28272	1.40165	-5.90927	3.44e-09	2.21e-07
Enterococcaceae	(f) Enterococcaceae	357.117	0.0098402	-9.63101	1.65468	-5.82048	5.87e-09	2.83e-07
Enterobacteriaceae	Klebsiella	259.664	0.00715493	-7.98054	1.45727	-5.47638	4.34e-08	1.68e-06
Enterobacteriaceae	Morganella	448.855	0.012368	-9.32778	1.71348	-5.44376	5.22e-08	1.68e-06
Pseudomonadaceae	Pseudomonas	168.015	0.00462957	-10.469	2.01457	-5.19664	2.03e-07	5.59e-06
Enterobacteriaceae	Proteus	613.902	0.0169158	-8.97189	1.75075	-5.1246	2.98e-07	7.19e-06
Ruminococcaceae	Flavonifractor	391.003	0.0107739	-4.79773	1.08695	-4.41394	1.02e-05	0.000217675
Enterobacteriaceae	(f) Enterobacteriaceae	2350.1	0.0647561	-5.39929	1.27225	-4.2439	2.2e-05	0.000423964
Veillonellaceae	Veillonella	182.526	0.00502942	-7.82027	1.97102	-3.96762	7.26e-05	0.00116755
Fusobacteriaceae	Fusobacterium	1170.79	0.0322607	8.11622	2.04418	3.97041	7.17e-05	0.00116755
Lachnospiraceae	Lachnoclostridium	97.2147	0.00267871	-4.00801	1.0766	-3.72283	0.000197002	0.00292472
Erysipelotrichaceae	Erysipelatoclostridium	118.798	0.00327341	-4.80907	1.35009	-3.56203	0.000367996	0.00507309
Peptostreptococcaceae	Clostridioides	3492.71	0.0962401	-4.82603	1.49828	-3.22105	0.00127721	0.0160831
Ruminococcaceae	Pygmaiobacter	36.0037	0.000992065	-8.10734	2.52667	-3.20871	0.00133331	0.0160831
Lachnospiraceae	Blautia	150.681	0.00415195	-4.38123	1.42108	-3.08302	0.0020491	0.0232633
Enterobacteriaceae	Providencia	3.71534	0.000102375	-5.8627	1.93504	-3.02975	0.00244754	0.026243

## Sheet:  TreatMG_Vs._BlankD
Supplementary table 8C Relative genus abundance fold change between TreatMG and BlankD group by DESeq2
Family	Genus	baseMean	Relative_abundance	log2FoldChange	lfcSE	stat	pvalue	padj
Lachnospiraceae	Lachnoclostridium	97.2147	0.00268401	-7.56583	1.15996	-6.52247	6.92e-11	7.12e-09
Enterococcaceae	Enterococcus	626.734	0.0173036	-9.59895	1.53361	-6.25907	3.87e-10	1.99e-08
Fusobacteriaceae	Fusobacterium	1170.79	0.0323246	11.7156	2.04394	5.73185	9.93e-09	3.41e-07
Erysipelotrichaceae	Erysipelatoclostridium	118.798	0.00327989	-5.92144	1.36172	-4.3485	1.37e-05	0.000352961
Bifidobacteriaceae	Bifidobacterium	28.1117	0.000776138	8.24311	1.9234	4.28571	1.82e-05	0.000375247
Lachnospiraceae	Hungatella	51.5665	0.00142371	-8.92495	2.34671	-3.80317	0.000142856	0.00245236
Enterococcaceae	(f)Enterococcaceae	357.117	0.00985968	-5.56529	1.61061	-3.4554	0.000549475	0.00759817
Ruminococcaceae	Pygmaiobacter	36.0037	0.000994029	-8.68739	2.52827	-3.4361	0.000590149	0.00759817
Enterobacteriaceae	Morganella	448.855	0.0123925	-5.63342	1.68555	-3.34218	0.000831226	0.00951292
Erysipelotrichaceae	Erysipelatoclostridium	56.9546	0.00157247	9.54954	2.9179	3.27274	0.00106509	0.0109705
Enterobacteriaceae	Proteus	613.902	0.0169493	-5.50496	1.73518	-3.17256	0.001511	0.0141484
Burkholderiaceae	Parasutterella	25.3743	0.000700562	-3.26963	1.06369	-3.07384	0.0021132	0.0181383
Lachnospiraceae	Lachnoclostridium	41.8833	0.00115636	-4.37959	1.48217	-2.95485	0.00312822	0.0247851
Streptococcaceae	Streptococcus	3.64144	0.000100537	4.74024	1.64372	2.88385	0.00392842	0.028902
Lachnospiraceae	Blautia	150.681	0.00416018	-3.90944	1.42026	-2.75263	0.00591193	0.0405952
Lachnospiraceae	Blautia	42.4765	0.00117274	-4.13031	1.59753	-2.58543	0.00972576	0.0626096

## Sheet:  TreatHG_Vs._BlankD
Supplementary table 8D Relative genus abundance fold change between TreatHG and BlankD group by DESeq2
Family	Genus	baseMean	Relative_abundance	log2FoldChange	lfcSE	stat	pvalue	padj
Enterococcaceae	(f) Enterococcaceae	357.117	0.00984254	-8.81277	1.63809	-5.37992	7.45e-08	1.24e-05
Fusobacteriaceae	Fusobacterium	1170.79	0.0322684	10.4689	2.04397	5.12183	3.03e-07	2.53e-05
Enterobacteriaceae	Morganella	448.855	0.0123709	-8.48392	1.70239	-4.98353	6.24e-07	3.48e-05
Pseudomonadaceae	Pseudomonas	168.015	0.00463067	-8.49408	1.91955	-4.42504	9.64e-06	0.000402579
Enterococcaceae	Enterococcus	626.734	0.0172735	-6.28001	1.50508	-4.17255	3.01e-05	0.00100602
Streptococcaceae	Streptococcus	3.55705	9.8e-05	-5.68712	1.39777	-4.0687	4.73e-05	0.00131584
Veillonellaceae	Veillonella	182.526	0.00503062	-7.92331	1.97793	-4.00586	6.18e-05	0.0014742
Bifidobacteriaceae	Bifidobacterium	28.1117	0.000774789	7.53161	1.92414	3.91428	9.07e-05	0.00189286
Enterococcaceae	Enterococcus	547.766	0.015097	-4.75183	1.38712	-3.42569	0.000613243	0.00931015
Erysipelotrichaceae	Turicibacter	68.5184	0.00188845	-2.82947	0.82091	-3.44674	0.000567394	0.00931015
Enterobacteriaceae	Klebsiella	259.664	0.00715663	-4.95238	1.4258	-3.47339	0.000513921	0.00931015
Erysipelotrichaceae	Turicibacter	332.591	0.00916659	-2.8701	0.846297	-3.39136	0.000695458	0.00967845
Enterobacteriaceae	Proteus	613.902	0.0169198	-5.31667	1.73492	-3.0645	0.00218032	0.0280087
Bacteroidaceae	Bacteroides	234.8	0.00647134	-3.96568	1.45019	-2.73459	0.0062458	0.0745035

## Sheet: TreatLG_Vs.TreatMz
Supplementary table 8E Relative genus abundance fold change between TreatLG and TreatMz group by DESeq2
Family	Genus	baseMean	Relative_abundance	log2FoldChange	lfcSE	stat	pvalue	padj
Bacteroidaceae	Bacteroides	234.8	0.00647638	8.66445	1.12948	7.67118	1.7e-14	2.15e-12
Erysipelotrichaceae	Erysipelatoclostridium	56.9546	0.00157095	19.3574	2.95866	6.54264	6.04e-11	3.81e-09
Enterobacteriaceae	Klebsiella	259.664	0.0071622	-6.50303	1.45724	-4.46256	8.1e-06	0.000340143
Lactobacillaceae	Lactobacillus	8953.23	0.246953	3.24927	0.797771	4.07294	4.64e-05	0.00146236
Pasteurellaceae	Necropsobacter	13.7331	0.000378793	-8.2732	2.36356	-3.50032	0.000464702	0.0117105
Peptostreptococcaceae	Romboutsia	17.8533	0.000492439	-2.75657	0.87621	-3.14602	0.0016551	0.034757
Ruminococcaceae	Flavonifractor	391.003	0.0107849	-3.29702	1.08693	-3.03333	0.00241867	0.0420834
Fusobacteriaceae	Fusobacterium	1170.79	0.0322935	5.83711	1.94366	3.00316	0.00267196	0.0420834
Enterobacteriaceae	Morganella	448.855	0.0123806	-5.06629	1.71398	-2.95586	0.00311794	0.0436511
Lachnospiraceae	Epulopiscium	9.68647	0.000267178	-5.96752	2.05175	-2.9085	0.00363163	0.0457585
Streptococcaceae	Streptococcus	3.64144	0.00010044	-4.67144	1.62666	-2.8718	0.0040814	0.0467506
Eggerthellaceae	(f) Eggerthellaceae	3.18119	8.77e-05	5.31783	1.9242	2.76365	0.00571582	0.0600162
Lachnospiraceae	Lachnoclostridium	4.53141	0.000124988	7.36904	2.90709	2.53485	0.0112494	0.0970658
Peptostreptococcaceae	Paeniclostridium	77.0954	0.00212649	-3.88417	1.52253	-2.55113	0.0107374	0.0970658
Enterobacteriaceae	Proteus	613.902	0.016933	-4.42256	1.75121	-2.52544	0.0115555	0.0970658
Lachnospiraceae	Lachnoclostridium	328.743	0.00906757	2.69157	1.1028	2.44068	0.0146598	0.0982791
Lachnospiraceae	unidentified_Lachnospiraceae	27.8885	0.000769236	4.62662	1.89868	2.43675	0.0148199	0.0982791
Erysipelotrichaceae	Turicibacter	332.591	0.00917372	-2.08334	0.841812	-2.47483	0.01333	0.0982791
Enterobacteriaceae	(f) Enterobacteriaceae	2350.1	0.0648219	-3.11409	1.27227	-2.44765	0.0143789	0.0982791

## Sheet: TreatMG_Vs.TreatMz
Supplementary table 8F Relative genus abundance fold change between TreatMG and TreatMz group by DESeq2
Family	Genus	baseMean	Relative_abundance	log2FoldChange	lfcSE	stat	pvalue	padj	Qvalue
Erysipelotrichaceae	Erysipelatoclostridium	56.9546	0.00157125	26.8228	2.92278	9.17716	4.43e-20	5.31e-18	4.09e-18
Veillonellaceae	Veillonella	182.526	0.0050355	11.6003	2.11031	5.49696	3.86e-08	2.32e-06	1.79e-06
Fusobacteriaceae	Fusobacterium	1170.79	0.0322996	9.43645	1.94341	4.85561	1.2e-06	4.8e-05	3.7e-05
Lactobacillaceae	Lactobacillus	8953.23	0.247	3.18567	0.797775	3.99319	6.52e-05	0.00195572	0.00150753
Ruminococcaceae	Anaerotruncus	25.3302	0.000698805	8.10033	2.09201	3.87204	0.00010793	0.00259031	0.0019967
Lachnospiraceae	Lachnoclostridium	97.2147	0.00268194	-4.1523	1.16224	-3.57267	0.000353358	0.00706716	0.0054476
unidentified_Clostridiales	unidentified_Clostridiales	563.991	0.0155593	-4.12566	1.23875	-3.3305	0.000866896	0.0148611	0.0114554
Lachnospiraceae	Epulopiscium	9.68647	0.000267229	-6.75424	2.06451	-3.27159	0.00106945	0.0160417	0.0123655
Lachnospiraceae	unidentified_Lachnospiraceae	27.8885	0.000769383	6.13317	1.89582	3.23509	0.00121603	0.0162137	0.0124981
Enterococcaceae	Vagococcus	18.29	0.000504582	7.95895	2.5667	3.10085	0.00192964	0.0231557	0.0178492
Lactobacillaceae	Lactobacillus	2.12044	5.85e-05	5.03479	1.72419	2.92009	0.00349935	0.0381747	0.0294263
Burkholderiaceae	Parasutterella	25.3743	0.000700022	-3.0601	1.05979	-2.88747	0.00388356	0.0388356	0.0299358
Anaeroplasmataceae	Anaeroplasma	10.8249	0.000298634	4.80617	1.70783	2.81419	0.00489	0.0451384	0.0347942

## Sheet: TreatHG_Vs.TreatMz
Supplementary table 8G Relative genus abundance fold change between TreatHG and TreatMz group by DESeq2
Family	Genus	baseMean	Relative_abundance	log2FoldChange	lfcSE	stat	pvalue	padj
Erysipelotrichaceae	Erysipelatoclostridium	56.9546	0.00157026	17.3617	3.02591	5.73769	9.6e-09	1.38e-06
Erysipelotrichaceae	Turicibacter	332.591	0.00916966	-3.95555	0.845369	-4.67909	2.88e-06	0.000207472
Fusobacteriaceae	Fusobacterium	1170.79	0.0322792	8.18977	1.94345	4.21404	2.51e-05	0.00120402
Erysipelotrichaceae	(f) Erysipelotrichaceae	10.1254	0.00027916	-6.93824	1.70599	-4.067	4.76e-05	0.00171442
Burkholderiaceae	Parasutterella	378.973	0.0104484	3.36591	0.910148	3.6982	0.000217135	0.0062535
Erysipelotrichaceae	Turicibacter	68.5184	0.00188908	-2.85119	0.818394	-3.48389	0.000494183	0.0118604
Lachnospiraceae	unidentified_Lachnospiraceae	27.8885	0.000768895	6.27228	1.89561	3.30884	0.000936822	0.0192718
Lachnospiraceae	unidentified_Lachnospiraceae	30.126	0.000830584	5.22984	1.711	3.05659	0.00223871	0.0402967
Bacteroidaceae	Bacteroides	234.8	0.00647351	-3.98856	1.40329	-2.84229	0.00447901	0.0611136
Lactobacillaceae	Lactobacillus	2.12044	5.85e-05	4.79621	1.72825	2.77518	0.0055172	0.0611136
Lachnospiraceae	Lachnoclostridium	328.743	0.00906355	3.06223	1.10276	2.77688	0.00548836	0.0611136
Peptostreptococcaceae	Romboutsia	17.8533	0.000492221	-2.45365	0.873658	-2.80847	0.00497768	0.0611136
Ruminococcaceae	Anaerotruncus	25.3302	0.000698362	5.96746	2.09557	2.84766	0.00440425	0.0611136
Lachnospiraceae	unidentified_Lachnospiraceae	32.4244	0.000893952	4.78971	1.77482	2.6987	0.00696104	0.0715992
Corynebacteriaceae	unidentified_Corynebacteriaceae	3.2558	8.98e-05	5.8793	2.23791	2.62714	0.00861062	0.0826619
Rhodobacteraceae	Paracoccus	1.44085	3.97e-05	5.4746	2.1487	2.54787	0.0108384	0.0921977
unidentified_Campylobacterales	Arcobacter	1.63153	4.5e-05	5.02511	1.97343	2.54639	0.0108844	0.0921977
Lachnospiraceae	(f) Lachnospiraceae	404.755	0.0111592	3.46945	1.38864	2.49845	0.0124736	0.0982792
Peptococcaceae	(f) Peptococcaceae	27.7587	0.000765316	-4.53522	1.8643	-2.43267	0.0149881	0.0982792
Ruminococcaceae	Intestinimonas	19.1623	0.000528312	3.19062	1.31192	2.43202	0.0150149	0.0982792
Enterobacteriaceae	Klebsiella	259.664	0.00715903	-3.47487	1.42578	-2.43717	0.0148026	0.0982792
Enterobacteriaceae	Morganella	448.855	0.0123751	-4.22243	1.70289	-2.47957	0.0131543	0.0982792
