# Supplementary material for: The Panda-Derived Lactobacillus plantarum G201683 Alleviates the Inflammatory Response in DSS-Induced Panda Microbiota-Associated Mice
Source: Front Immunol. 2021 Dec 8;12:747045. doi: 10.3389/fimmu.2021.747045 (PMC8692892; doi:10.3389/fimmu.2021.747045)
Supplement: Supplementary file 10 [file Table_9.xlsx]

## Sheet: Supplementary_table_9
Supplementary table 9A Anosim test results of beta diversity in colon microbiota after different L. plantarum G83 treatment
Vs_group	R-value	P-value
BlankD-TreatMz	0.4037	0.018
BlankD-TreatLG	0.4907	0.002
BlankD-TreatMG	0.188	0.08
BlankD-TreatHG	0.488	0.009
TreatMz-TreatLG	0.837	0.002
TreatMz-TreatMG	0.4685	0.001
TreatMz-TreatHG	0.663	0.002
Supplementary table 9B Adonis test results of beta diversity in colon microbiota after different L. plantarum G83 treatment
Distance algorithm	Vs_group	R2	Pr(>F)
Unweighted_unifrac	BlankD-TreatMz	0.094(0.906)	0.341
	BlankD-TreatLG	0.154(0.846)	0.025
	BlankD-TreatMG	0.142(0.858)	0.047
	BlankD-TreatHG	0.251(0.749)	0.007
	TreatMz-TreatLG	0.165(0.835)	0.04
	TreatMz-TreatMG	0.144(0.856)	0.058
	TreatMz-TreatHG	0.253(0.747)	0.001
Weighted_unifrac	BlankD-TreatMz	0.223(0.777)	0.127
	BlankD-TreatLG	0.339(0.661)	0.004
	BlankD-TreatMG	0.156(0.844)	0.049
	BlankD-TreatHG	0.298(0.702)	0.012
	TreatMz-TreatLG	0.457(0.543)	0.002
	TreatMz-TreatMG	0.225(0.775)	0.037
	TreatMz-TreatHG	0.289(0.711)	0.003
